# Supplementary material for: Host gene expression analysis in Sri Lankan melioidosis patients
Source: PLoS Negl Trop Dis. 2017 Jun 19;11(6):e0005643. doi: 10.1371/journal.pntd.0005643 (PMC5498071; doi:10.1371/journal.pntd.0005643)
Supplement: S1 Data — (XLSX) [file pntd.0005643.s001.xlsx]

## Sheet: Sheet1
Sample ID	Age	Gender	Possible exposure	Clinical history	Radiography	Risk factors	Duration of fever/symptoms at time of sample collection	Duration of antibiotic treatment at the time of sample collection	Antibody titre	IHA Result	Culture result	PCR result	Classification	Septicaemia Classification
BRK001	38	M	-	Fever, Chills	Yes-U/S/Scan -Multiple splenic focal lesions	Diabetes	>60 days	13 days	1:1280	positive	-		probable case,high antibody titre	Not culture positive
BRK002	46	F	-	Mouth ulcers (for 3 weeks), Fever,	USS- Multiple splenic abceses, mandibular lung abcess	Diabetes	uncertain	uncertain	1:2560	positive	positive		confirmed case of melioidosis, high antibody titre	Septicaemic
BRK003	83	M	Rice farming, other farming, gardening, Bathing in tanks/ rivers,	Fever, Multiple splenic abcesses, Cough, Developed yellowish sputum	-	Diabetes	>30 days	7 days	1:160	positive	-		unlikely case,low antibody titre,	Septicaemic
BRK004	58	M	Rice farming, other farming, gardening, Bathing in tanks/ rivers, Construction site works, Tunnel supervision	LS/LN abscess, gynecomastia	-	Diabetes, Alcoholism	uncertain	uncertain	1:640	positive	positive		confirmed case of melioidosis, high antibody titre	Septicaemic
BRK005	52	F	Unknown	Pyrexia, Diarrhea, Abdomina pain, Jaundice	-	-	68 days	-	-	-	-	-	Unlikely case	Not septicaemic
			melioidosis patients
BRK006	69	M	Unknown	Hemoptysis, Cough, LOA, LOW	-	Ex-smoker	uncertain	21 days	1:5120	positive	-	-	probable case of melioidosis
BRK007	49	M	Flooding, Rice farming, other farming, gardening	Fever	Yes-Right upper zone cavity	Diabetes, Alcoholism	80 days	28 days	1:640	positive	positive	YLF,LPXO- positive	confirmed case of melioidosis	septicaemic
BRK008	57	M	Tsunami/ Flooding/ Storm, Rice farming, other farming, gardening, Tea plantation, Sports, Exposure to tea dust	High fever, Chill, LOA, LOW	Yes-CEST- Chest, Abdominal	Diabetes, Kidney disease, Liver disease,	>30 days	-	1:80	positive	-	-	unlikely case,low antibody titre	septicaemic
BRK009	53	M	travelling	Back pain, Dysuria, High grade fever	Yes-normal	Diabetes, Alcoholism, Kidney disease, Smoking	>42 days	uncertain	1:2560	positive	positive	YLF,LPXO- positive	confirmed case of melioidosis	septicaemic
BRK010	33	M	Construction site work/ road repairs, Bathing in tanks/ rivers, Trauma with soil contamination	Fever, Arthalgia, Myalgia, Headache, Loss of appetite	Yes-memengical thickness	Diabetes, Alcoholism	>39 days	42 days	1:2560	positive	positive	BTFC,LPXO-positive	confirmed case of melioidosis	septicaemic
BRK011	48	F	Rice farming, other farming, gardening	Fever, Abdominal pain, Vomiting, Faintishness	Yes-heaptomegaly	-	>30 days	uncertain	1:320	positive	positive	YLF,LPXO- positive	confirmed case of melioidosis
BRK012	69	F	Rice farming, other farming, gardening	Fever, SOB, Chest pain, Sever sepsis, Low BP	Yes-USS-splenic lesions	Diabetes	>8 days	42 days	1:10240	positive	positive	YLF,LPXO- positive	confirmed case of melioidosis
BRK013	32	M	rice farming,gardening,bathing in river, trauma with soil contamination	Fever, leaked wound, abdominal pain,chills	-	liver disease	67 days	uncertain	1:10240	positive	positive	YLF,LPXO- positive	confirmed case of melioidosis
BRK014	57	M	bathing in river, worked as welder,gardening,sports	fever, chills, abdominal pain	retroperitoneal abcess,splenic cystic lesion, abcess in liver	alcoholism	>56 days	uncertain	1:10240	positive	positive	YLF,LPXO- positive	confirmed case of melioidosis
BRK015	46	F	Recreational gardening-grows anthurium plants	fever,night sweats,dry cough	triple phase CT-CYSTICMETS	diabetes	>90 days	uncertain	1:10240	positive	positive	YLF,LPXO- positive	confirmed case of melioidosis
BRK016	31	F	farming/gardening, bathing in river	fever,multiple joint pain,headache,splenomegaly	-	diabetes	47 days	uncertain	1:2560	positive	positive	YLF,LPXO- positive	confirmed case of melioidosis	septicaemic
BRK017	60	M	bathing in river, travel overseas	fever,systemic features	opacities in right upper lobe	diabetes,alcoholism	>40 days	10 days	1:320	positive	positive	YLF,LPXO- positive	confirmed case of melioidosis
BRK018	46	F	farming,trauma with soil contamination,travel overseas	diagnosed with ITP,SLE, lower limb fractures,right thigh and forearm abcess	thin fluid layer at the right thigh at site of surgical incission	diabetes, SLE,ITP	45 days	36 days	1:320	positive	positive	YLF,LPXO- positive	confirmed case of melioidosis	septicaemic
BRK019	40	M	other farming for last 5 years, bathing in river occasionally	headache,fever,numbness in fingers,difficulty in talking	-	diabetes,thalassemia	37 days	37 days	1:2560	positive	positive	YLF,LPXO- positive	confirmed case of melioidosis	septicaemic
BRK020	42	M	Rice farming, other farming, gardening, bathing in river, travel overseas, Trauma with soil contamination	Fever, Dry cough, Wheezing, Arthralgia, Myalgia, vomiting, Nausea	Yes-liver abcess	Alcoholism, Thalassaemia	50 days	10 days	1:640	positive	-	-	probable case of melioidosis
BRK021	71	M	farming,gardening,bathing in river	fever,chills,nausea,headache,arthralgia,myalgia	normal-no abcess	-	53 days	>10 days	1:2560	positive	positive	YLF,LPXO- positive	confirmed case of melioidosis
BRK022	69	M	farming,travel overseas-lebanon	fever,abdominal and right chest pain	normal-CXR, CT-Suggestive of residual liver abcess	diabetes,alcoholisism,thallassemia,lung disease	23 days	17 days	1:640	positive	-	-	Relapsed case of melioidosis
BRK023	50	M	bathink in river 5 years ago,travel overseas to India & pakistan,supervising construction sites	fever,headache,chills and rigours	spleen enlargement	diabetes	215 days	>7 days	1:320	positive	positive	YLF,LPXO- positive	confirmed case of melioidosis
BRK024	40	F	Drainage Plumbing Irrigation system	Fever, Cellulitis, Abscess, Leg pain/ swelling, LRTI	Yes- L/S inflammatory shadow	Diabetes	>67 days	14 days	1:2560	positive	positive	YLF,LPXO- positive	confirmed case of melioidosis	septicaemic
BRK025	42	F	Travel overseas- Has worked in Kuwait for 5 years	Severe abdominal pain, liver and spleen abcesses, Fever, Nausea, Vomiting	-	Diabetes	>30 days	16 days	1:10240	positive	positive	YLF,LPXO- positive	confirmed case of melioidosis	septicaemic
BRK026	43	M	-	Fever, Vomiting, Headache, Body weakness, possible leptospirosis infection	-	-	>7 days	7 days	-	-	-		Control sample	septicaemic
BRK027	20	M	Lepto exposure	Fever, conjunetival suffusion, LOA+, possible leptospirosis infection	Yes-normal	-	7 days	2 days	-	-	-		Control sample	septicaemic
BRK028	48	M	Rice farming, Gardening , Bathing in the river	Diabetic for 10 years, Body weakness, Knee joint pain, Body aches,Excessive sweating, Chills,	Yes-Septic arthritis	Diabetes	>20 days	11 days	1:10200	positive	positive	YLF,LPXO- positive	confirmed case of melioidosis	septicaemic
BRK029			NOT RECRUITED FOR STUDY							-	-		Control sample	septicaemic
BRK030	48	M	Construction/ road repair	Fever,Cough, Cold, Sore throat, Vomitting, Headache, Myalgia, Arthralgia, Dysuria	-	Alcoholism	>10 days	7 days	-	-	-		Control sample	septicaemic
BRK031	40	F	Rice farming, Gardening, Bathing in rivers/tanks	Generalised clonic/ tonic movements, 3 episodes of high fever,	Yes-Thick hyperdense subdural collection with peripheral enlargement in R/ pariedal and frontal region.	Diabetes	>10 days	8 days	1:10240	positive	positive	YLF,LPXO- positive	confirmed case of melioidosis	septicaemic
BRK032	63	M	Drainage plumbing irrigation system, Bathing in river/ tank	Fever, Severe LOA, Cough, Cold	Yes-Infective consolidarion	Diabetes	>34 days	34 days	1:10240	positive	positive	YLF,LPXO- positive	confirmed case of melioidosis	septicaemic
BRK033	50	M	Farming, bathing in river, travel overseas	Cold and productive cough,shortness of breath	-	Kidney disease	13 days	8 days	1:320	positive	positive	YLF,LPXO- positive	Confirmed case of melioidosis	septicaemic
BRK034	36	M	Farming, Gardening	Painful lump over left leg, High grade fever, Deep leg abscess	Yes-Lung abscess	Diabetes	>50 days	39 days	1:2560	positive	positive	BTFC,LPXO-positive	confirmed case of melioidosis	septicaemic
BRK035	42	M	Owns a fish farm	Fever, Muscle pain, Back pain, Headache	-	-	6 days	-	-	-	-	-	Control sample	Not culture positive
BRK036	60	M	Farming, Bathing in tanks/ rivers	High grade fever, Headache, Myalgia, haematuria, possible leptospira infection	-	Alcoholism (occasional)	>3 days	1 days	-	-	-	-	Control sample
BRK037	73	M	20 years of paddy farming	diabetes and 1month of liver disease, anemia, lower respiratory tract infections,lower limb pain and weakness	inflammatory shadows	Diabetes, liver disease	28 days	5 days	1:10240	positive	positive	YLF,LPXO positive	confirmed case of melioidosis
BRK038	51	M	Other farming, Gardening,	fever,cough,myalgia,nausea,vomitting, loss of appetite, multiple organ failure	-	Alcoholism	15 days	11 days	1:20, 1:80	positive	positive	YLF,LPXO positive	confirmed case of melioidosis
BRK039	74	F	Gardening	Fever, Chills, Lower abdominal pain, Vomitting, Nausea, Cough, possible leptospirosis infection	Yes-B/L pleural effusion, B/L acute reanl - Fatty liver	-	>7 days		-	-	-	-	Control sample
BRK040	74	F	-	Severe pneumonia,difficulty in breathing, sepsis,fever.loose stools, developed confusion on 14.05.15	Yes-Multiple opacities, multiple lung abscess, signs of pulmonary odema	Diabetes	unkown	uncertain	1:640	positive	positive	YLF,LPXO positive	confirmed case of melioidosis
BRK041	28	M	Drainage, Plumbing, Irrigation system, Travel Overseas	Lower abdominal pain, Fever, Chills, Dysuria, Vomiting, Conjunctival suffusion	-	-	>5 days	3 days	-	-	-	-	Control sample
BRK042	35	M	Drainage, Plumbing, Irrigation system	Fever, Myalgia, Headache, Arthralgia, Nausea, Vomiting, Upper abdominal pain, Conjunctival infection	-	-	>3 days	1 days	-	-	-	-	Control sample
BRK043	50	M	Drainage, Plumbing, Irrigation system, Trauma with soil contamination, Travel overseas, Construction site work, Road repairs	Fever, Joint pain, Myalgia, Headache, Vomiting, urinary symptoms-Dysuria, Urgency, haematuria	-	Alcoholsim	6 days	1 days	-	-	-	-	Control sample
BRK050	25	M	Construction site work/ Road repairs	Fever, Chest pain, LOA, Upper abdominal pain, Cough	-	Alcoholism	17 days	1 days	-	-	-	-	Control sample
BRK051	40	M	Rice farming, other farming, gardening, Bathing in tank/ river	Fever, Wheezing and cough, Vomitting, Headache	Yes- mediastinal mass, Lung abcess	Diabetes	>33 days	9 days	1:10240	positive	-	-	probable case of melioidosis
BRK052	18	M	Rice farming, other farming, gardening, Rubber tapping	Fever, Myalgia, Shortness of breath, Chest pain	-	Kidney disease	10 days	4 days	-	-	-	-	Control sample
BRK053	55	M	Rice farming, other farming, gardening, Rubber tapping, Travel overseas	Fever, Abdominal pain, Liver mass, Chronic osteomylities & sinus	Yes- Liver abscess, Hepatomegaly	Diabetes, Kidney disease, Pancytopenia	20 days	10 days	1:5120	positive	-	-	Probable case,very high antibody titre,
BRK083	45	M	Rice farming, other farming, gardening, Rubber tapping, Military service, Travel overseas	Fever, Headache, Chills, Rigors, Arthralgia, Myalgia, Liver abcess	Yes-enlarged liver (17.5%), Enlarged spleen	-	60 days	15 days	1:10240	Positive	Positive	LPXO,YLF positive	Confirmed case of melioidosis
BRK084	38	M	-	-	-	-	-	-	-	-	-		Healthy volunteer
BRK088	93	M	Other farming, gardening, Rubber tapping, Travel overseas	Reduced bowel output, Fever, Rigors, Cough, Wheeze, B/L ankle oedema, Known patient with BHP and on catheter for 1 1/2 months, reduced uop	Yes-R/S Pleural	-	13 days	1 days	1:160	positive	positive	LPXO,YLF positive	Confirmed case of melioidosis	septicaemic
BRK095	52	M	Rice farming (1980), Bathing in rivers, Back injury (30 years back)	Hydronephrosis & hydroureter, High grade fever with chills, rigors associated with dysurea & back pain.	-	Alcoholism	14 days	14 days	1:160	Positive	Positive	LPXO,YLF positive	Confirmed case of melioidosis	septicaemic
BRK096	24	M	-	-	-	-	-	-	-	-	-	-	Healthy volunteer
BRK097	29	M	-	-	-	-	-	-	-	-	-	-	Healthy volunteer
BRK100	52	M	-	-	-	-	-	-	-	-	-	-	Healthy volunteer
BRK101	24	M	-	Kidney surgery (during childhood)	-	Kidney disease	-	-	-	-	-	-	Healthy volunteer
BRK102	39	M	-	-	--	Alcoholism	-	-	-	-	-	-	Healthy volunteer
BRK103	66	M	-	-	-	Alcoholism	-	-	-	-	-	-	Healthy volunteer
BRK104	39	M		nothing significant		-							Healthy volunteer
BRK105	33	M		nothing significant		-							Healthy volunteer
BRK106	69	M	Bathing in a tank/ river	Fever, Chills, Rigors, Profuse sweating, Productive cough with yellow sputum, Constitutional symptoms, Left knee joint-tender+, swollen+	-	Diabetes	99 days	35 days	1:1280	positive	positive	LPXO,YLF positive	Confirmed case of melioidosis
BRK107	46	M	Travel overseas	Fever, Chest pain & back pain, Severe loss of appetite, Chills, Rigors, Right plueral effusion, Right knee joint pain	Yes- Mild hepatosplenomegaly, Small R/S Pleural effusion	Diabetes	>190 days	34 days	>1280	positive	positive	LPXO,BTFC positive	Confirmed case of melioidosis
BRK108	52	M	drainage plumbing, constructions, repair works, trauma contamination with soil	pain,redness, swelling in the right knee joint, fever, chills	USS of knee-haematoma	kidney disease	>30 days	3 days	1:80	positive	positive	LPXO,YLF positive	Confirmed case of melioidosis
BRK109	59	M	Tsnunami, flooding, storms, bathing in river	Fever, abdominal pain, dysurea, hypoglycemia, prostrate tumour	lesion in bladder base, bladder tumour	Diabetes, Alcoholism	>30 days	10 days	1:10240	positive	positive	LPXO,YLF positive	confirmed case of melioidosis	septicaemic
BRK110	61	M	Travel overseas	abscess in left leg and right leg calf, mild fever, perianal abcess and shoulder abcess	splenomegaly with multiple hypocholic lesions	diabetes	>21 days	21 days	1:1280	positive	-	-	probable case of melioidosis
BRK111	59	M	farming in his paddy fields	fever,chills,rigours,productive cough, nausea, neck pain, hepatomegaly		diabetes	20 days	7 days	1:80	positive	positive	LPXO,YLF positive	confirmed case of melioidosis
BRK112	73	M	farming in paddy fields for 5 years	fever, cough, sputum, LS pleuritic type chest pain, Myalgia, Newly diagnosed diabetic patient	-	diabetes	12 days	9 days	1:1280	positive	positive	LPXO,YLF positive	confirmed case of melioidosis	septicaemic
BRK113	34	M	Irrigation system, Bathing in river and sea, Trauma with soil contamination at beach	Psoas abscess R/S. No significant clinical manifestations i.e. Fever	-	-	>150 days	-	1:80	positive	positive	LPXO,YLF positive	confirmed case of melioidosis
BRK114	57	M	Farming (vegetables), Travel overseas (Thailand, India, Korea), Construction work, Bathing in a river	Known Diabetic patient for 3 years, Left flank pain, Abscess in spleen, High grade fever, chills and rigors.	Yes- Abdominal, micro abscesses	diabetes	>30 days	18 days	1:2560	positive	-	-	probable case of melioidosis
BRK115	47	M	Gardening, Travel overseas	Fever, Evening pyrexia with chills and rigors, Pain in leg, Swelling of left leg, Disturbed sleep, Ankle pain, Back pain, Hematuria	Yes- MRI Spleen N/L, DVT excluded	diabetes, kdney disease	45 days	15 days	1:10240	positive	positive	LPXO,YLF positive	confirmed case of melioidosis	septicaemic
BRK116	73	M	Rice farming, Other farming, Gardening, Rubber tapping	Infective endocarditis, cough with sputum & wheezing together with fever, chills and rigors. Frequent fever till to date. fainting attack (hypoglycaemic attack), loss of appetite,	-	Alcoholism	~210 days	17 days	01:40:00	positive	positive	LPXO,YLF positive	confirmed case of melioidosis	septicaemic
BRK117	26	F	Rice farming, Other farming, Gardening, Rubber tapping	Right hip pain with limp. Fever with chills and rigors, Septic arthritis, Splenic abcess	Yes-Early splenic abcess	Thallassaemia	>180 days	21 days	1:320	positive	positive	LPXO,YLF positive	confirmed case of melioidosis
BRK118	63	M	Rice farming	Chronic osteomyelitis of left proximal femur, Acute osteomyelitis of right proximal femur, DM, CKD, Uremic encephalopathy,	-	Diabetes, CKD	22 days	20 days	01:20:00	positive	positive	LPXO,YLF positive	confirmed case of melioidosis
BRK119	30	M	Gardening	High fever, Dry cough with shortness of breath, Chills	Yes-Shadows in both lung fields	-	26 days	17 days	1:5120	positive	-	-	probable case of melioidosis
BRK120	54	M	Rice farming, Bathing in rivers and tanks	Fever with chills and rigors, Cough wih central chest pain, Arthralgia and myalgia, Tender hepatomegaly	Yes-Acute renal parenchymal changes , Mild hepatomegaly	Diabetes	25 days	21 days	1:10240	positive	positive	LPXO,YLF positive	confirmed case of melioidosis
BRK121	37	M	Rice farming/ Other	Fever, Chills and rigors, Right foot wound, right inguinal lymph node enlargement, right leg swelling, abscess formation	-	-	38 days	19 days	1:5120	positive	-	-	probable case of melioidosis
BRK122	37	M	Rice farming, Other farming, Gardening, Rubber tapping, Drainage, Plumbing, Irrigation system, Trauma with soil contamination, Travel overseas, Police service	Swollen wound with fever (in 2013), Cough, Fever, R/S upper lobe cavity	Yes-R/S upper lobe cavity	Alcoholism (occasional)	2 years	60 days	1:10240	positive	-	-	probable case of melioidosis
BRK123	32	M	Rice farming, Bathing in rivers and tanks	Cough, Fever, Chills, Rigors, Headache, tonsillitis,	-	-	>60 days	9 days	1:10240	positive	positive	LPXO,YLF positive	confirmed case of melioidosis
BRK124	33	M	Flooding	Fever, Abdominal pain	-	Diabetes	>35 days	3 days	1:160	positive	positive	LPXO,YLF positive	confirmed case of melioidosis	septicaemic
BRK125	64	M	Flooding	High fever	Yes-B/L Shadowing mild	Diabetes	31 days	21 days	01:40:00	positive	positive	LPXO,YLF positive	confirmed case of melioidosis
BRK126	61	M	Flooding	Fever, Leg wound	Yes-pyelonephritis	Diabetes		26 days	1:10240	-	positive	LPXO,BTFC positive	confirmed case of melioidosis
BRK127	58	F	Flooding	Fever, Tooth pain,	-	Diabetes		13 days	1:10240	-	positive	LPXO,BTFC positive	confirmed case of melioidosis
BRK128	40	F	Rice farming	submandibular abscess, high spikes of continuous fever, LoA	-	Diabetes	30 days	23 days	1:10240	positive	positive		confirmed case of melioidosis
BRK129	48	F	Tsnunami, flooding, storms	Fever, productive cough, RS upper lobe pneumonia with parapneumonic effusion	-	Chronic lung disease	21 days	3 days	1:2560	positive	-		probable case of melioidosis
			healthy volunteers
BRK085	29	M	-	-	-	-	-	-	-	-	-	-	Healthy volunteer
BKK086	23	M	-	-	-	-	-	-	-	-	-	-	Healthy volunteer
BRK087	25	M	-	-	-	-	-	-	-	-	-	-	Healthy volunteer
BRK089	32	M	-		-	Alcoholism	-	-	-	-	-	-	Healthy volunteer
BRK090	28	M	-	-	-	Alcoholism	-	-	-	-	-	-	Healthy volunteer
BRK091	62	M	-	-	-	Alcoholism	-	-	-	-	-	-	Healthy volunteer
BRK093	22	M	-	-	-	-	-	--	-	-	-	-	Healthy volunteer
BRK094	27	M	-	-	-	-	-	-	-	-	-	-	Healthy volunteer
BRK098	45	M	-	-	-	-	-	-	-	-	-	-	Healthy volunteer
BRK099	48	M	-	-	-	-	-	-	-	-	-	-	Healthy volunteer
			patients with sepsis caused by other pathogens
BRK044	60	M	Travel overseas	Fever,Cough, Warm peripheries	-	Diabetes, Kidney disease	11 days	7 days	-	-	-	-	Sepis Control
BRK049	48	M	Rice farming, other farming, gardening, Rubber tapping, Drainage, Plumbing, Bathing in river/tank	Fever, Nausea, Vomiting	-	Kidney disease-injury	3 days	1 days	-	-	-	-	Sepis Control
BRK054	58	F	-	Fever, Productive cough, Known for Diabetes and Triple vessel	-	Diabetes	5 days	3 days	-	-	-	-	Sepis Control
BRK055	38	F	Drainage, Plumbing, Irrigation system	Fever, R/S Chest pain, Shortness of breath with productive cough, lower respiratory tract infection	-	-	8 days	1 days	-	-	-	-	Sepis Control
BRK064	37	M	Rice farming, other farming, gardening, Rubber tapping	Fever, Shortness of breath	-	-	10 days	6 days	-	-	-	-	Sepis Control
BRK067	69	M	Rice farming, other farming, gardening, Rubber tapping	Fever, Chronic granulocyte leukemia	-	Chronic granulocyte leukemia	5 days	3 days	-	-	-	-	Sepis Control
BRK075	65	M	Rice farming, other farming, gardening, Rubber tapping	Fever, Loose motion	-	Kidney disease	6 days	4 days	-	-	-	-	Sepis Control
BRK079	51	M	Rice farming, other farming, gardening, Rubber tapping, Drainage, Plumbing, Irrigation system	Fever, Arthralgia, Myalgia, Headache,	-	-	3 days	1 days	-	-	-	-	Sepis Control
BRK081	50	M	Bathing in a river/ Tank	Fever, Chills, Myalgia, Arthralgia, Headache	-	-	18 days	1 days	-	-	-	-	Sepis Control
BRK082	57	M	Rice farming, other farming, gardening, Rubber tapping	Fever, Chills, Rigors, Arthralgia, Myalgia, Cough	-	Kidney disease	14 days	1 days	-	-	-	-	Sepis Control
